# Supplementary material for: Mycotoxins-Imprinted Polymers: A State-of-the-Art Review
Source: Toxins (Basel). 2024 Jan 15;16(1):47. doi: 10.3390/toxins16010047 (PMC10818578; doi:10.3390/toxins16010047)
Supplement: Supplementary file 1 [file toxins-16-00047-s001.zip]

Archive with 1 entries (1 files):
- toxins-2766304-supplementary.pdf
